# Supplementary material for: Virulence-associated genes analysis of carbapenemase-producing Escherichia coli isolates
Source: PLoS One. 2022 May 10;17(5):e0266787. doi: 10.1371/journal.pone.0266787 (PMC9089865; doi:10.1371/journal.pone.0266787)
Supplement: S1 Data — (XLSX) [file pone.0266787.s001.xlsx]

## Sheet: Sheet1
iroN	iutA	papC	aer	cnf-1	hly	sfa	afa	sat	papGIII	fimA				iroN	iutA	papC	aer	cnf-1	hly	sfa	afa	sat	papGIII	fimA
0	0	0	0	0	0	0	0	0	0	1				1	0	1	1	1	1	0	0	1	0	1
0	0	1	0	1	0	0	0	0	0	1				0	0	1	0	0	0	1	1	0	0	0
1	1	0	0	0	0	0	1	0	0	0				1	1	0	1	1	0	0	0	0	1	1
1	1	0	1	1	0	0	1	1	1	1				0	0	0	0	1	0	0	1	0	0	1
0	1	0	0	0	0	0	0	0	1	1				0	1	0	1	0	0	0	0	0	0	1
0	0	0	0	0	1	1	0	0	0	1				0	0	0	0	0	0	0	0	0	0	0
0	0	0	0	1	1	1	0	0	0	1				0	1	0	0	1	0	0	0	0	1	1
1	1	0	0	1	0	0	1	1	0	1				0	1	1	1	0	0	0	0	1	0	1
0	1	0	1	0	0	0	1	0	0	1				0	0	0	0	0	0	0	0	0	0	1
1	1	1	1	1	1	1	1	0	0	1				0	0	0	0	1	1	1	0	0	0	1
0	1	0	0	0	0	1	0	0	1	1				1	1	1	1	0	0	0	1	1	0	1
0	1	0	0	1	0	1	0	0	1	1				1	1	1	1	0	0	1	0	1	1	0
														1	1	0	0	1	0	0	0	0	0	1
														0	0	0	0	0	0	0	0	0	1	0
														0	0	0	0	0	0	0	0	0	0	1
														1	1	0	1	1	0	0	1	0	0	1
														1	1	1	1	0	0	0	0	1	0	0
														1	1	1	1	1	1	0	1	1	0	1
														0	0	0	0	0	0	0	0	0	0	1
														0	0	0	0	0	0	0	0	0	0	0
														0	0	0	0	0	0	0	0	0	0	1
														1	1	1	1	1	1	0	0	1	1	1
														0	0	0	0	0	1	1	0	0	0	0
														0	0	0	0	0	0	0	0	0	0	0
														1	1	0	1	0	0	0	0	0	0	1
														0	0	0	0	0	0	0	0	0	0	1
														1	1	1	1	0	0	0	0	1	1	1
														1	1	0	1	1	0	0	1	0	1	1
														1	1	1	1	0	0	0	0	1	0	1
														1	1	0	1	1	0	1	0	0	0	1
														0	0	0	0	0	0	0	0	0	0	1
														0	0	0	0	0	0	0	0	0	0	0
														0	0	0	0	0	0	0	0	0	0	1
														0	0	0	0	0	0	0	0	0	0	1
														1	1	0	1	1	0	1	0	0	0	1
														1	1	0	1	1	0	0	0	0	1	1
														1	1	0	1	0	0	0	0	0	1	1
														1	1	1	1	1	0	0	1	1	0	1
														0	0	0	0	0	0	0	0	0	0	1
														1	1	0	1	0	0	0	0	0	0	0
														0	0	0	0	0	0	0	0	0	0	1
														0	0	0	0	0	0	0	0	0	0	0
														1	1	0	1	0	0	0	0	0	0	1
														0	0	0	0	0	0	0	0	0	0	1
														1	1	1	1	1	0	0	0	1	1	1
														0	0	0	0	0	0	1	0	0	0	0
														1	1	0	1	1	0	1	0	0	0	1
														0	0	0	0	0	0	0	0	0	0	1
														0	0	0	0	0	0	0	0	0	0	1
														0	0	0	0	0	0	0	0	0	0	1
														0	0	0	0	0	0	0	0	0	0	0
														1	1	0	0	1	0	0	1	0	0	1
														0	0	0	0	0	0	0	0	0	0	1
														1	1	1	1	0	0	0	0	1	0	1
														1	1	0	1	1	0	0	0	0	1	1
														0	0	0	0	0	0	0	0	0	0	0
														0	0	0	0	0	0	0	0	0	0	0
														0	0	0	0	0	0	0	0	0	0	1
														1	1	0	1	1	0	1	0	0	0	1
														0	0	0	0	0	0	0	0	0	0	1
														0	0	0	0	0	0	0	0	0	0	1
														0	0	0	0	0	0	0	0	0	0	1
														1	1	0	1	0	0	0	1	0	0	0
														0	0	0	0	0	0	0	0	0	0	1
														0	0	0	0	0	0	0	0	0	0	1
														0	0	0	0	0	0	0	0	0	0	1
														0	0	0	0	0	0	0	0	0	0	1
														0	0	0	0	0	0	0	0	0	0	0
														0	0	1	1	1	0	1	0	1	0	1
														0	0	0	0	0	0	0	0	0	0	1
														0	0	0	0	0	0	0	0	0	1	1
														1	1	0	1	0	0	0	1	0	0	1
														0	0	0	0	0	0	0	0	0	0	0
														0	0	0	0	0	0	0	0	0	0	1
														0	0	0	0	0	0	0	0	0	0	1
														0	0	0	0	0	0	0	0	0	0	1
														0	0	0	0	0	0	0	0	0	0	1
														0	0	0	0	0	0	1	0	0	0	0
														1	1	1	1	1	0	0	0	1	0	1
														0	0	0	0	0	0	0	0	0	0	1
														0	0	0	0	0	0	0	0	0	0	1
														0	0	0	0	0	0	0	0	0	0	0
														1	1	1	1	0	0	0	0	1	0	1
														0	0	0	0	0	0	0	0	0	0	1
														1	1	0	0	1	1	0	1	0	1	1
														1	1	0	1	1	0	1	0	0	1	0
														0	0	0	0	0	0	0	0	0	0	1
														0	0	0	0	0	0	0	0	0	0	0
														0	0	0	0	0	0	0	0	0	0	1
														0	0	0	0	0	0	0	0	0	0	1
														1	1	0	1	0	0	0	0	0	0	1
														0	0	0	0	0	0	0	0	0	0	0
														0	0	0	0	0	0	0	0	0	0	1
														1	1	1	1	0	0	0	0	1	0	0
														1	1	0	0	1	0	1	1	0	0	1
														1	1	1	1	0	0	0	0	1	0	1
														0	0	0	0	0	0	0	0	0	0	1
														0	0	0	0	0	0	0	0	0	0	0
														0	0	0	0	0	0	0	0	0	0	1
														0	0	0	0	0	0	0	0	0	0	1
														0	0	0	0	0	0	0	0	0	0	1
														0	0	0	0	0	0	0	0	0	0	0
														0	0	0	0	1	0	0	1	0	0	1
														0	0	0	0	1	0	0	1	0	0	1
														0	0	0	0	0	0	0	0	0	0	1
														0	0	0	0	0	0	0	0	0	0	1
														0	0	0	0	0	0	0	0	0	0	1
														0	0	0	0	0	0	0	0	0	0	0
														1	1	1	1	1	0	0	1	1	0	1
														0	0	0	0	0	0	0	0	0	0	0
														0	0	0	0	0	0	0	0	0	0	1
														0	0	0	0	1	0	0	0	0	0	1
														0	0	0	0	0	0	0	0	0	0	1
														0	0	0	0	0	0	0	0	0	0	0
														0	0	0	0	1	0	1	0	0	0	1
														0	0	0	0	0	0	0	0	0	0	0
														1	1	0	1	1	0	1	1	0	0	1
														0	0	0	0	0	0	0	0	0	0	1
														0	0	0	0	0	0	0	0	0	0	1
														0	0	0	0	0	0	0	0	0	0	0
														0	0	0	0	0	0	0	0	0	0	1
														0	0	0	0	0	0	0	0	0	0	1
														1	1	1	1	0	0	0	1	1	0	0
														0	0	0	0	0	0	0	0	0	0	1
														0	0	0	0	0	0	0	0	0	0	1
														1	1	0	0	0	0	0	0	0	0	1
														0	0	0	0	0	0	0	0	0	0	0
														0	0	0	0	0	0	0	0	0	0	1
														1	1	1	1	1	1	0	0	1	0	1
														1	1	1	1	0	0	0	0	1	0	0
														0	0	0	0	0	0	0	0	0	0	1
														0	0	0	0	0	0	0	0	0	0	1
														0	0	0	0	0	0	0	0	0	0	1
														1	1	0	0	0	0	0	0	0	0	0
														1	1	0	0	0	0	0	0	0	0	1
														0	0	0	0	0	0	0	0	0	0	1
														1	1	0	1	1	0	0	1	0	0	1
														1	1	1	1	0	0	0	0	1	0	1
														0	0	0	0	0	0	0	0	0	0	0
														0	0	0	0	0	0	0	0	0	0	0

## Sheet: Sheet5
					D	B2	B1	A	Carbapenemase producers (N=12)		D	B2	B1	A	Carbapenemase Non-producers (N=140)
					0	1	0	0			1	0	0	0
					1	0	1	0			1	0	0	0
					0	0	0	1			0	0	1	0
					0	1	0	0			1	0	0	0
					1	0	0	0			1	0	0	0
					0	1	0	0			1	0	0	0
					0	0	1	0			1	0	0	0
					1	0	0	0			1	0	0	0
					0	1	0	0			1	0	0	0
					0	0	0	0			0	0	0	1
					0	1	0	0			1	0	0	0
					0	0	1	0			1	0	0	0
											0	1	0	0
											0	0	1	0
											1	0	0	0
											1	0	0	0
											1	0	0	0
											0	0	0	1
											1	0	0	0
											1	0	0	0
											1	0	0	0
											0	0	0	1
											0	1	0	0
											1	0	0	0
											1	0	0	0
											0	0	0	1
											0	0	0	1
											0	0	1	0
											1	0	0	0
											0	0	0	1
											1	0	0	0
											1	0	0	0
											0	1	0	0
											1	0	0	0
											0	0	0	1
											0	1	0	0
											1	0	0	0
											0	1	0	0
											1	0	0	0
											0	0	0	1
											0	1	0	0
											1	0	0	0
											1	0	0	0
											1	0	0	0
											0	1	0	0
											1	0	0	0
											1	0	0	0
											1	0	0	0
											1	0	0	0
											0	0	0	1
											1	0	0	0
											1	0	0	0
											1	0	0	0
											0	1	0	0
											1	0	0	0
											1	0	0	0
											1	0	0	0
											1	0	0	0
											1	0	0	0
											0	1	0	0
											1	0	0	0
											0	0	0	1
											0	1	0	0
											1	0	0	0
											1	0	0	0
											1	0	0	0
											0	0	0	1
											1	0	0	0
											0	1	0	0
											1	0	0	0
											0	0	1	0
											1	0	0	0
											0	1	0	0
											0	0	0	1
											1	0	0	0
											1	0	0	0
											1	0	0	0
											1	0	0	0
											0	1	0	0
											1	0	0	0
											0	0	0	1
											0	1	0	0
											0	0	0	1
											1	0	0	0
											1	0	0	0
											0	0	1	0
											1	0	0	0
											0	1	0	0
											0	1	0	0
											1	0	0	0
											0	0	0	1
											0	1	0	0
											1	0	0	0
											0	1	0	0
											1	0	0	0
											0	1	0	0
											1	0	0	0
											0	0	0	1
											0	1	0	0
											0	1	0	0
											0	1	0	0
											0	0	0	1
											1	0	0	0
											0	1	0	0
											0	0	0	1
											0	1	0	0
											1	0	0	0
											1	0	0	0
											0	1	0	0
											1	0	0	0
											0	0	0	1
											0	1	0	0
											0	0	0	1
											0	1	0	0
											0	1	0	0
											0	1	0	0
											0	0	0	1
											0	1	0	0
											1	0	0	0
											0	1	0	0
											0	0	1	0
											1	0	0	0
											0	1	0	0
											1	0	0	0
											1	0	0	0
											0	0	0	1
											1	0	0	0
											0	0	0	1
											0	1	0	0
											0	1	0	0
											1	0	0	0
											1	0	0	0
											0	0	0	1
											1	0	0	0
											1	0	0	0
											0	1	0	0
											1	0	0	0
											0	0	0	1
											0	1	0	0
											0	1	0	0
