# Supplementary material for: Virulence-associated genes analysis of carbapenemase-producing Escherichia coli isolates
Source: PLoS One. 2022 May 10;17(5):e0266787. doi: 10.1371/journal.pone.0266787 (PMC9089865; doi:10.1371/journal.pone.0266787)
Supplement: S3 Data — (XLSX) [file pone.0266787.s003.xlsx]

## Sheet: Sheet1
											blaNDM	blaOXA-48	blaIMP	DOR	MEM	ETP	IMP	ATM	MEZ	SAM	FEP
											0	0	0	0	0	1	0	1	1	1	0
											0	0	0	0	0	1	0	1	1	1	0
											0	0	0	0	0	1	0	1	1	1	0
											0	0	0	0	0	1	0	1	1	1	0
											0	0	0	0	0	1	0	1	1	1	0
											0	0	0	0	0	1	0	1	1	1	0
											0	0	0	0	0	1	0	1	1	1	0
											0	0	0	0	0	1	0	1	1	1	0
											0	0	0	0	0	1	0	1	1	1	0
											0	0	0	0	0	1	0	1	1	1	0
											0	0	0	0	0	1	0	1	1	1	0
											0	0	0	0	0	1	0	1	1	1	0
											0	0	0	0	0	1	0	1	1	1	0
											0	0	0	0	0	1	0	1	1	1	0
											0	0	0	0	0	1	0	1	1	1	0
											0	0	0	0	0	1	0	1	1	1	0
											0	0	0	0	0	1	0	1	1	1	0
											0	0	0	0	0	1	0	1	1	1	0
											0	0	0	0	0	1	0	1	1	1	0
											0	0	0	0	0	1	0	1	1	1	0
											0	0	0	0	0	1	0	1	1	1	0
											0	0	0	0	0	1	0	1	1	1	0
											0	0	0	0	0	1	0	1	1	1	0
											0	0	0	0	0	1	0	1	1	1	0
											0	0	0	0	0	1	0	1	1	1	0
											0	0	0	0	0	1	0	1	1	1	0
											0	0	0	0	0	1	0	1	1	1	0
											0	0	0	0	0	1	0	1	1	1	0
											0	0	0	0	0	1	0	1	1	1	0
											0	0	0	0	0	1	0	1	1	1	0
											0	0	0	0	0	1	0	1	1	1	0
											0	0	0	0	0	1	0	1	1	1	0
											0	0	0	0	0	1	0	1	1	1	0
											0	0	0	0	0	1	0	1	1	1	0
											0	0	0	0	0	1	0	1	1	1	0
											0	0	0	0	0	1	0	1	1	1	0
											0	0	0	0	0	1	0	1	1	1	0
											0	0	0	0	0	1	0	1	1	1	0
											0	0	0	0	0	1	0	1	1	1	0
											0	0	0	0	0	1	0	1	1	1	0
											0	0	0	0	0	1	0	1	1	1	0
											0	0	0	0	0	1	0	1	1	1	0
											0	0	0	0	0	1	0	1	1	1	0
											0	0	0	0	0	1	0	1	1	1	0
											0	0	0	0	0	1	0	1	1	1	0
											0	0	0	0	0	1	0	1	1	1	0
											0	0	0	0	0	1	0	1	1	1	0
											0	0	0	0	0	1	0	1	1	1	0
											0	0	0	0	0	1	0	1	1	1	0
											0	0	0	0	0	1	0	1	1	1	0
											0	0	0	0	0	1	0	1	1	1	0
											0	0	0	0	0	1	0	1	1	1	0
											0	0	0	0	0	1	0	1	1	1	0
											0	0	0	0	0	1	0	1	1	1	0
											0	0	0	0	0	1	0	1	1	1	0
											0	0	0	0	0	1	0	1	1	1	0
											0	0	0	0	0	1	0	1	1	1	0
											0	0	0	0	0	1	0	1	1	1	0
											0	0	0	0	0	1	0	1	1	1	0
											0	0	0	0	0	1	0	1	1	1	0
											0	0	0	0	0	1	0	1	1	1	0
											0	0	0	0	0	1	0	1	1	1	0
											0	0	0	0	0	1	0	1	1	1	0
											0	0	0	0	0	1	0	1	1	1	0
											0	0	0	0	0	1	0	1	1	1	0
											0	0	0	0	0	1	0	1	1	1	0
											0	0	0	0	0	1	0	1	1	1	0
											0	0	0	0	0	1	0	1	1	1	0
											0	0	0	0	0	1	0	1	1	1	0
											0	0	0	0	0	1	0	1	1	1	0
											0	0	0	0	0	1	0	1	1	1	0
											0	0	0	0	0	1	0	1	1	1	0
											0	0	0	0	0	1	0	1	1	1	0
											0	0	0	0	0	1	0	1	1	1	0
											0	0	0	0	0	1	0	1	1	1	0
											0	0	0	0	0	1	0	1	1	1	0
											0	0	0	0	0	1	0	1	1	1	0
											0	0	0	0	0	1	0	1	1	1	0
											0	0	0	0	0	1	0	1	1	1	0
											0	0	0	0	0	1	0	1	1	1	0
											0	0	0	0	0	1	0	1	1	1	0
											0	0	0	0	0	1	0	1	1	1	0
											0	0	0	0	0	1	0	1	1	1	0
											0	0	0	0	0	1	0	1	1	1	0
											0	0	0	0	0	0	0	1	1	1	1
											0	0	0	0	0	0	0	1	1	1	1
											0	0	0	0	0	0	0	1	1	1	1
											0	0	0	0	0	0	0	1	1	1	1
											0	0	0	0	0	0	0	1	1	1	1
											0	0	0	0	0	0	0	1	1	1	1
											0	0	0	0	0	0	0	1	1	1	1
											0	0	0	0	0	0	0	1	1	1	1
											0	0	0	0	0	0	0	1	1	1	1
											0	0	1	0	1	1	1	1	0	0	1
											0	0	1	0	1	1	1	1	0	0	1
											0	0	1	0	1	1	1	1	0	0	1
											0	0	1	0	1	1	1	1	0	0	1
											0	1	0	0	1	1	1	0	1	1	1
											0	1	0	0	1	1	1	0	1	1	1
											0	1	0	0	1	1	1	0	1	1	1
											0	1	0	0	1	1	1	0	1	1	1
											0	1	0	0	1	1	1	0	1	1	1
											0	1	0	0	1	1	1	0	1	1	1
											1	0	0	1	0	1	1	1	0	1	1
											0	1	1	1	1	1	1	1	1	1	1
